# Supplementary material for: Identification of Structural Variation in Chimpanzees Using Optical Mapping and Nanopore Sequencing
Source: Genes (Basel). 2020 Mar 4;11(3):276. doi: 10.3390/genes11030276 (PMC7140787; doi:10.3390/genes11030276)
Supplement: Supplementary file 1 [file genes-11-00276-s001.zip]

Archive with 11 entries (8 files):
- SupplementaryFiles/
- SupplementaryFiles/.DS_Store
- __MACOSX/
- __MACOSX/SupplementaryFiles/
- __MACOSX/SupplementaryFiles/._.DS_Store
- SupplementaryFiles/SupFigures.pdf
- __MACOSX/SupplementaryFiles/._SupFigures.pdf
- SupplementaryFiles/SupTables.xlsx
- __MACOSX/SupplementaryFiles/._SupTables.xlsx
- SupplementaryFiles/VCF_files.zip
- __MACOSX/SupplementaryFiles/._VCF_files.zip
